# Supplementary material for: N6-methyladenosine modification of circCUX1 confers radioresistance of hypopharyngeal squamous cell carcinoma through caspase1 pathway
Source: Cell Death Dis. 2021 Mar 19;12(4):298. doi: 10.1038/s41419-021-03558-2 (PMC7979824; doi:10.1038/s41419-021-03558-2)
Supplement: Supplementary file 2 — supplementary table 1 [file 41419_2021_3558_MOESM2_ESM.xls]

## Sheet: Primers
Supplementary Table1. primers
Primer name	qPCR primer sequence (5’→3’)
circZNF644-Forward	GTGCAGGTGTCTTGGTCATG
circZNF644-Reverse	TCTTGCTTCCAGATCTTGACC
circCUX1 convergent-Forward	CTGTTGCTGGAGAAGAACCG
circCUX1 convergent-Reverse	GCGGCCAACTCAACTTCTAG
circCUX1 divergent-Forward	AAAACTCAAAGGCCAGGCTG
circCUX1 divergent-Reverse	CCGATGAGAGCTGTTCCCTT
circABCC1-Forward	TGCTCACTTTCTGGCTGGTA
circABCC1-Reverse	AAGTCGGGGTTGCTGGTATT
circPAK1-Forward	TGTCAGCTATCTTCCGGGAC
circPAK1-Reverse	CTGCTTAATGGCCACCTCCT
circLRP5L-Forward	CCTTCACCCTGACACTCTCC
circLRP5L-Reverse	ATCTTCTGGGTGCTGTCGTC
circSIPA1L2-Forward	CGGGAAAGTCAATCAGCTGG
circSIPA1L2-Reverse	TGCCCGTGGAATCAGTCTTA
circPGAP1-Forward	GTTGCTCCTGTGATGCCATT
circPGAP1-Reverse	TCTAAGTGCAATGGAGCCAA
circZFC3H1-Forward	GGACCAAACTAGCACTGATAATG
circZFC3H1-Reverse	GGACATCAAAACAAGCATCCTT
circPALLD-Forward	CACAGCCTCCACCCTAGATG
circPALLD-Reverse	GTATGTTAACCTCGGCTGGC
circSOX6-Forward	GCTCATTTACCTCAAGACTGTCC
circSOX6-Reverse	TGAACTCCTGTGCTCAAGGA
CUX1-Forward	CCAAGAGGGAGCTCCAAGTG
CUX1-Reverse	CTGTTCTGTGGTGTCTCGCT
RARA-Forward	AGCAGCCTAACCCAGAAGCAG
RARA-Reverse	GAGCCGGTCCTTTGGTCAAG
Caspase 1-Forward	ACAAGACCTCTGACAGCACG
Caspase 1-Reverse	TTCACTTCCTGCCCACAGAC
β-actin-Forward	GGGAAATCGTGCGTGACATTAAG
β-actin-Reverse	TGTGTTGGCGTACAGGTCTTTG
